# Supplementary material for: Predictors for Depression, Sleep Disturbance, and Subjective Pain among Inpatients with Depressive Disorders during the COVID-19 Pandemic: A Cross-Sectional Study
Source: Int J Environ Res Public Health. 2021 Jun 17;18(12):6523. doi: 10.3390/ijerph18126523 (PMC8296448; doi:10.3390/ijerph18126523)
Supplement: Supplementary file 1 [file ijerph-18-06523-s001.zip]

Archive with 1 entries (1 files):
- ijerph-1253701-supplementary.pdf
